# Supplementary material for: Canker Development and Biocontrol Potential of CHV-1 Infected English Isolates of Cryphonectria parasitica Is Dependent on the Virus Concentration and the Compatibility of the Fungal Inoculums
Source: Viruses. 2022 Nov 29;14(12):2678. doi: 10.3390/v14122678 (PMC9785502; doi:10.3390/v14122678)
Supplement: Supplementary file 1 [file viruses-14-02678-s001.zip]

Archive with 1 entries (1 files):
- viruses-2027050-supplementary.pdf
